# Supplementary material for: Regulatory and evolutionary adaptation of yeast to acute lethal ethanol stress
Source: PLoS One. 2020 Nov 10;15(11):e0239528. doi: 10.1371/journal.pone.0239528 (PMC7654773; doi:10.1371/journal.pone.0239528)
Supplement: S1 Table — (XLS) [file pone.0239528.s007.xls]

## Sheet: S1 Table
GO ID	GO Term
GO:0000027	ribosomal large subunit assembly and maintenance
GO:0000082	G1/S transition of mitotic cell cycle
GO:0000086	G2/M transition of mitotic cell cycle
GO:0000226	microtubule cytoskeleton organization and biogenesis
GO:0000293	ferric-chelate reductase activity
GO:0000300	peripheral to membrane of membrane fraction
GO:0000313	organellar ribosome
GO:0000502	proteasome complex (sensu Eukaryota)
GO:0000775	chromosome, pericentric region
GO:0000777	condensed chromosome kinetochore
GO:0000778	condensed nuclear chromosome kinetochore
GO:0000779	condensed chromosome, pericentric region
GO:0000780	condensed nuclear chromosome, pericentric region
GO:0000786	nucleosome
GO:0000788	nuclear nucleosome
GO:0000790	nuclear chromatin
GO:0000793	condensed chromosome
GO:0000794	condensed nuclear chromosome
GO:0003678	DNA helicase activity
GO:0003700	transcription factor activity
GO:0004129	cytochrome-c oxidase activity
GO:0004175	endopeptidase activity
GO:0004672	protein kinase activity
GO:0004812	aminoacyl-tRNA ligase activity
GO:0005319	lipid transporter activity
GO:0005618	cell wall
GO:0005746	mitochondrial electron transport chain
GO:0005751	respiratory chain complex IV (sensu Eukaryota)
GO:0005761	mitochondrial ribosome
GO:0005798	Golgi-associated vesicle
GO:0005819	spindle
GO:0005830	cytosolic ribosome (sensu Eukaryota)
GO:0005839	proteasome core complex (sensu Eukaryota)
GO:0005842	cytosolic large ribosomal subunit (sensu Eukaryota)
GO:0005843	cytosolic small ribosomal subunit (sensu Eukaryota)
GO:0005933	bud
GO:0006092	main pathways of carbohydrate metabolism
GO:0006096	glycolysis
GO:0006118	electron transport
GO:0006119	oxidative phosphorylation
GO:0006123	mitochondrial electron transport, cytochrome c to oxygen
GO:0006272	leading strand elongation
GO:0006284	base-excision repair
GO:0006357	regulation of transcription from RNA polymerase II promoter
GO:0006364	rRNA processing
GO:0006413	translational initiation
GO:0006418	tRNA aminoacylation for protein translation
GO:0006486	protein amino acid glycosylation
GO:0006508	proteolysis
GO:0006511	ubiquitin-dependent protein catabolism
GO:0006512	ubiquitin cycle
GO:0006520	amino acid metabolism
GO:0006551	leucine metabolism
GO:0006606	protein import into nucleus
GO:0006633	fatty acid biosynthesis
GO:0006665	sphingolipid metabolism
GO:0006772	thiamin metabolism
GO:0006793	phosphorus metabolism
GO:0006796	phosphate metabolism
GO:0006888	ER to Golgi vesicle-mediated transport
GO:0006890	retrograde vesicle-mediated transport, Golgi to ER
GO:0006897	endocytosis
GO:0007126	meiosis
GO:0007571	age-dependent general metabolic decline
GO:0008233	peptidase activity
GO:0008324	cation transporter activity
GO:0008519	ammonium transporter activity
GO:0008540	proteasome regulatory particle, base subcomplex (sensu Eukaryota)
GO:0008610	lipid biosynthesis
GO:0008639	small protein conjugating enzyme activity
GO:0008652	amino acid biosynthesis
GO:0009060	aerobic respiration
GO:0009071	serine family amino acid catabolism
GO:0009277	cell wall (sensu Fungi)
GO:0012506	vesicle membrane
GO:0012507	ER to Golgi transport vesicle membrane
GO:0015002	heme-copper terminal oxidase activity
GO:0015075	ion transporter activity
GO:0015077	monovalent inorganic cation transporter activity
GO:0015078	hydrogen ion transporter activity
GO:0015630	microtubule cytoskeleton
GO:0015849	organic acid transport
GO:0015934	large ribosomal subunit
GO:0015935	small ribosomal subunit
GO:0015980	energy derivation by oxidation of organic compounds
GO:0016023	cytoplasmic membrane-bound vesicle
GO:0016209	antioxidant activity
GO:0016282	eukaryotic 43S preinitiation complex
GO:0016283	eukaryotic 48S initiation complex
GO:0016310	phosphorylation
GO:0016563	transcriptional activator activity
GO:0016620	oxidoreductase activity, acting on the aldehyde or oxo group of donors, NAD or NADP as acceptor
GO:0016675	oxidoreductase activity, acting on heme group of donors
GO:0016676	oxidoreductase activity, acting on heme group of donors, oxygen as acceptor
GO:0016773	phosphotransferase activity, alcohol group as acceptor
GO:0016887	ATPase activity
GO:0018456	aryl-alcohol dehydrogenase activity
GO:0019773	proteasome core complex, alpha-subunit complex (sensu Eukaryota)
GO:0019774	proteasome core complex, beta-subunit complex (sensu Eukaryota)
GO:0019783	small conjugating protein-specific protease activity
GO:0019941	modification-dependent protein catabolism
GO:0030117	membrane coat
GO:0030120	vesicle coat
GO:0030126	COPI vesicle coat
GO:0030127	COPII vesicle coat
GO:0030133	transport vesicle
GO:0030134	ER to Golgi transport vesicle
GO:0030135	coated vesicle
GO:0030163	protein catabolism
GO:0030234	enzyme regulator activity
GO:0030312	external encapsulating structure
GO:0030427	site of polarized growth
GO:0030476	spore wall assembly (sensu Fungi)
GO:0030479	actin cortical patch
GO:0030658	transport vesicle membrane
GO:0030659	cytoplasmic vesicle membrane
GO:0030660	Golgi-associated vesicle membrane
GO:0030662	coated vesicle membrane
GO:0030663	COPI coated vesicle membrane
GO:0030863	cortical cytoskeleton
GO:0030864	cortical actin cytoskeleton
GO:0031124	mRNA 3'-end processing
GO:0031386	protein tag
GO:0031410	cytoplasmic vesicle
GO:0031982	vesicle
GO:0031988	membrane-bound vesicle
GO:0035251	UDP-glucosyltransferase activity
GO:0042026	protein refolding
GO:0042138	meiotic DNA double-strand break formation
GO:0042244	spore wall assembly
GO:0042255	ribosome assembly
GO:0042257	ribosomal subunit assembly
GO:0042274	ribosomal small subunit biogenesis
GO:0042723	thiamin and derivative metabolism
GO:0042724	thiamin and derivative biosynthesis
GO:0042773	ATP synthesis coupled electron transport
GO:0042775	ATP synthesis coupled electron transport (sensu Eukaryota)
GO:0043169	cation binding
GO:0043632	modification-dependent macromolecule catabolism
GO:0044257	cellular protein catabolism
GO:0044427	chromosomal part
GO:0044431	Golgi apparatus part
GO:0044433	cytoplasmic vesicle part
GO:0044437	vacuolar part
GO:0044445	cytosolic part
GO:0044455	mitochondrial membrane part
GO:0045277	respiratory chain complex IV
GO:0045333	cellular respiration
GO:0045893	positive regulation of transcription, DNA-dependent
GO:0046695	SLIK (SAGA-like) complex
GO:0048193	Golgi vesicle transport
GO:0048475	coated membrane
GO:0048519	negative regulation of biological process
GO:0051119	sugar transporter activity
GO:0051246	regulation of protein metabolism
GO:0051321	meiotic cell cycle
GO:0051327	M phase of meiotic cell cycle
GO:0051603	proteolysis during cellular protein catabolism
