# Supplementary material for: Regulatory and evolutionary adaptation of yeast to acute lethal ethanol stress
Source: PLoS One. 2020 Nov 10;15(11):e0239528. doi: 10.1371/journal.pone.0239528 (PMC7654773; doi:10.1371/journal.pone.0239528)
Supplement: S2 Table — This table lists functional categories (top) that are affected by mild ethanol stress or individual genes (bottom) that are important in mild ethanol stress survival. The directionality of the mild ethanol stress response is compared to whether our wild-type cells increases/decreases expression of the gene/pathway and whether deletion of the gene/pathway increases/decreases fitness after acute lethal ethanol exposure. A blank indicates that the pathway or gene did not significantly change in our data. (XLSX) [file pone.0239528.s008.xlsx]

## Sheet: Sheet1
Function		effect post-ethanol exposure	RNA-seq: post-ethanol	YKO: post-ethanol
vacuole function		increase expression	increase	decrease fitness
heat shock		increase expression	increase
vesicle function		increase expression	increase
ribosome biogenesis		decrease expression	decrease
ribosomal protein		decrease expression	decrease	increases fitness
translation		decrease expression	decrease	increases fitness
Gene Name	Systematic Name	effect post-ethanol exposure	RNA-seq: post-ethanol	YKO: post-ethanol
ASR1	YPR093C	accumulates in nucleus	decrease
RAT8	YOR046C	accumulates in nucleus	increase
HSP12	YFL014W	increase expression	decrease
HSP104	YLL026W	increase expression	increase
HSP82	YPL240C	increase expression	increase	decreases fitness
HSP26	YBR072W	increase expression
HSP30	YCR021C	increase expression	increase	increases fitness
HSP42	YDR171W	increase expression	increase
HSP78	YDR258C	increase expression	increase
CTT1	YGR088W	increase expression
SSA4	YER103W	increase expression	increase
YRO2	YBR054W	increase expression		decreases fitness
TDH1	YJL052W	increase expression	increase
TSL1	YML100W	increase expression	increase
TPS1	YBR126C	increase expression	increase
ALD4	YOR374W	increase expression
GLK1	YCL040W	increase expression
YGP1	YNL160W	increase expression	increase
PYC1	YGL062W	increase expression	increase	decreases fitness
DAK1	YML070W	increase expression	increase
HXK1	YFR053C	increase expression	increase
PGK1	YCR012W	increase expression	decrease
SPI1	YER150W	increase expression	increase	decreases fitness
CYC7	YEL039C	increase expression	decrease
PIC2	YER053C	increase expression
EMI2	YDR516C	increase expression	increase
ATG42	YBR139W	increase expression
YRO2	YBR054W	increase expression
ARG4	YHR018C	increase expression
LAP4	YKL103C	increase expression	increase	decreases fitness
PCL5	YHR071W	increase expression
SSU1	YPL092W	increase expression	decrease
YGL117W	YGL117W	increase expression	decrease
CPS1	YJL172W	increase expression	decrease
DLD3	YEL071W	increase expression
FET3	YMR058W	increase expression
SNZ1	YMR096W	increase expression	decrease	decreases fitness
FIT2	YOR382W	increase expression
ALT1	YLR089C	increase expression	increase
VPS36	YLR417W	deletion decreases fitness		increases fitness
SMI1	YGR229C	deletion decreases fitness	increase
VPS24	YKL041W	deletion decreases fitness	decrease	increases fitness
VPS25	YJR102C	deletion decreases fitness	decrease
VPS28	YPL065W	deletion decreases fitness
MVB12	YGR206W	deletion decreases fitness	decrease	decreases fitness
SRN2	YLR119W	deletion decreases fitness	decrease
STP22	YCL008C	deletion decreases fitness		decreases fitness
DID4	YKL002W	deletion decreases fitness
SNF7	YLR025W	deletion decreases fitness	decrease
SNF8	YPL002C	deletion decreases fitness	increase
