# Supplementary material for: Regulatory and evolutionary adaptation of yeast to acute lethal ethanol stress
Source: PLoS One. 2020 Nov 10;15(11):e0239528. doi: 10.1371/journal.pone.0239528 (PMC7654773; doi:10.1371/journal.pone.0239528)
Supplement: S3 Table — (XLS) [file pone.0239528.s009.xls]

## Sheet: ratio_kall_progression_growth_U
GO ID	GO Term
GO:0006457	protein folding
GO:0008643	carbohydrate transport
GO:0051246	regulation of protein metabolic process
GO:0051327	meiotic M phase
GO:0006458	'de novo' protein folding
GO:0007154	cell communication
GO:0009309	amine biosynthetic process
GO:0007009	plasma membrane organization
GO:0042244	spore wall assembly
GO:0006725	cellular aromatic compound metabolic process
GO:0016074	snoRNA metabolic process
GO:0043413	macromolecule glycosylation
GO:0009101	glycoprotein biosynthetic process
GO:0042255	ribosome assembly
GO:0006096	glycolytic process
GO:0009250	glucan biosynthetic process
GO:0006281	DNA repair
GO:0006520	cellular amino acid metabolic process
GO:0044271	cellular nitrogen compound biosynthetic process
GO:0009112	nucleobase metabolic process
GO:0006413	translational initiation
GO:0006626	protein targeting to mitochondrion
GO:0008645	hexose transport
GO:0000147	actin cortical patch assembly
GO:0009295	nucleoid
GO:0000793	condensed chromosome
GO:0000151	ubiquitin ligase complex
GO:0030663	COPI-coated vesicle membrane
GO:0005759	mitochondrial matrix
GO:0005732	small nucleolar ribonucleoprotein complex
GO:0005871	kinesin complex
GO:0070993	translation preinitiation complex
GO:0044452	nucleolar part
GO:0016471	vacuolar proton-transporting V-type ATPase complex
GO:0000502	proteasome complex
GO:0030684	preribosome
GO:0042645	mitochondrial nucleoid
GO:0004871	signal transducer activity
GO:0015144	carbohydrate transmembrane transporter activity
GO:0008135	translation factor activity, RNA binding
GO:0016866	intramolecular transferase activity
GO:0045182	translation regulator activity
GO:0016616	oxidoreductase activity, acting on the CH-OH group of donors, NAD or NADP as acceptor
GO:0004722	protein serine/threonine phosphatase activity
GO:0004812	aminoacyl-tRNA ligase activity
GO:0000030	mannosyltransferase activity
GO:0003777	microtubule motor activity
GO:0004842	ubiquitin-protein transferase activity
GO:0019787	ubiquitin-like protein transferase activity
GO:0016757	transferase activity, transferring glycosyl groups
GO:0004672	protein kinase activity
GO:0003743	translation initiation factor activity
GO:0043492	ATPase activity, coupled to movement of substances
